# Supplementary material for: Rhynchophylline Protects Against Ischemic Injury Following Myocardial Infarction via Activation of the SIRT1/NRF2/FOXO3a Axis
Source: Antioxidants (Basel). 2026 May 26;15(6):669. doi: 10.3390/antiox15060669 (PMC13295487; doi:10.3390/antiox15060669)
Supplement: Supplementary file 1 [file antioxidants-15-00669-s001.zip]

Archive with 1 entries (1 files):
- antioxidants-4214763-supplementary.pdf
